# Supplementary material for: Identification of Immune-Linked Hub Genes and Diagnostic Model Construction in Schizophrenia
Source: J Mol Neurosci. 2023 Aug 8;73(7-8):635–48. doi: 10.1007/s12031-023-02138-7 (PMC10517044; doi:10.1007/s12031-023-02138-7)
Supplement: Supplementary file 2 — Supplementary file2 (XLSX 104 KB) [file 12031_2023_2138_MOESM2_ESM.xlsx]

## Sheet: black模块Hub基因
Gene	Module	MM_R	MM_pvalue
NIP7	black	0.801478	1.54732e-46
MTX2	black	0.806241	1.76595e-47
BMPR2	black	0.894996	4.78354e-72
SLC35A1	black	0.901038	1.74369e-74
STAG1	black	0.824647	2.20162e-51
GLMN	black	0.803006	7.76271e-47
PAPOLA	black	0.850828	8.42233e-58
RBM12	black	0.814973	2.81271e-49
COG6	black	0.835162	7.96845e-54
UBE3A	black	0.912255	1.84964e-79
STAG2	black	0.852027	4.00451e-58
DEK	black	0.850592	9.74756e-58
THAP1	black	0.808708	5.60403e-48
LEPROTL1	black	0.889168	7.84908e-70
RPS6KB1	black	0.928532	5.2067e-88
AASDHPPT	black	0.802339	1.04982e-46
CRYZ	black	0.804405	4.10524e-47
SSR1	black	0.865966	4.21109e-62
GRPEL2	black	0.912104	2.17955e-79
AZIN1	black	0.850795	8.60006e-58
MBNL1	black	0.878812	3.47389e-66
SIRT1	black	0.827076	6.21508e-52
PIGA	black	0.817579	7.83589e-50
KTN1	black	0.819825	2.56205e-50
CHMP5	black	0.817703	7.37083e-50
ZCCHC7	black	0.906459	8.24349e-77
UFM1	black	0.801738	1.37635e-46
HSP90AA1	black	0.859506	3.32222e-60
FUBP3	black	0.870812	1.36593e-63
FAM3C	black	0.81595	1.74621e-49
NIF3L1	black	0.807183	1.14164e-47
MAP3K7	black	0.824738	2.10059e-51
REEP5	black	0.900959	1.88198e-74
PREPL	black	0.845561	2.04862e-56
RIF1	black	0.813329	6.2342e-49
ZMYND11	black	0.862132	5.7797e-61
CYP4V2	black	0.828485	2.95843e-52
PRPF38B	black	0.85239	3.19441e-58
VPS26A	black	0.876493	2.04852e-65
DHX15	black	0.848552	3.39475e-57
CEP135	black	0.810903	1.98936e-48
BTF3L4	black	0.82191	8.9463e-51
ITGB1	black	0.815016	2.75551e-49
USP38	black	0.841526	2.18066e-55
ZC3H15	black	0.828033	3.75566e-52
MARK2	black	-0.837216	2.53698e-54
DHX36	black	0.835131	8.10807e-54
CCDC14	black	0.881257	5.13834e-67
BTAF1	black	0.898295	2.332e-73
ST13	black	0.803008	7.75478e-47
CLDND1	black	0.858247	7.58925e-60
EBAG9	black	0.835762	5.71229e-54
CCNC	black	0.860652	1.55532e-60
ASF1A	black	0.907068	4.42388e-77
SNX14	black	0.843019	9.16167e-56
MALT1	black	0.818624	4.66594e-50
BCLAF1	black	0.88896	9.3692e-70
LEMD3	black	0.909494	3.55875e-78
SRP9	black	0.895133	4.22966e-72
WDFY1	black	0.876559	1.94755e-65
CHM	black	0.890075	3.61758e-70
OGT	black	0.819897	2.47102e-50
TBC1D15	black	0.821552	1.07294e-50
SLC35A3	black	0.804532	3.87355e-47
MTX3	black	0.883176	1.1135e-67
FAM76B	black	0.843746	5.98321e-56
UTP14C	black	0.857195	1.50309e-59
COMMD8	black	0.841888	1.76817e-55
MRFAP1L1	black	0.890197	3.25815e-70
FBXO30	black	0.822231	7.6011e-51
PPAT	black	0.845254	2.45779e-56
USP1	black	0.891054	1.55594e-70
RCN2	black	0.910511	1.21048e-78
OXR1	black	0.922296	1.62855e-84
ATM	black	0.817577	7.84232e-50
GNL3	black	0.864917	8.69207e-62
ORMDL1	black	0.863995	1.63579e-61
EVI2A	black	0.847532	6.294e-57
GTF2E1	black	0.843952	5.30104e-56
CBR4	black	0.817238	9.27151e-50
ANGEL2	black	0.925091	4.81649e-86
SEC23IP	black	0.857368	1.34454e-59
ARL8B	black	0.806685	1.43843e-47
YPEL5	black	0.820452	1.86931e-50
FEM1C	black	0.816336	1.44499e-49
TGDS	black	0.838403	1.30006e-54
ARL5A	black	0.944185	2.11084e-98
PRPF4B	black	0.81151	1.49074e-48
CBFB	black	0.835761	5.71617e-54
PNPLA8	black	0.8027	8.91524e-47
SEPHS1	black	0.869002	4.99501e-63
CSNK1G3	black	0.831534	5.79246e-53
KPNA3	black	0.800038	2.94775e-46
UBE2Q2	black	0.875627	3.93766e-65
NDFIP1	black	0.874229	1.11889e-64
AKAP11	black	0.876812	1.60815e-65
CASP3	black	0.8204	1.9197e-50
SLK	black	0.835704	5.90161e-54
FNDC3A	black	0.800771	2.12483e-46
WWP1	black	0.840476	3.99087e-55
RNF138	black	0.869541	3.40294e-63
PIGY	black	0.885085	2.36568e-68
RB1CC1	black	0.866574	2.75998e-62
RBM17	black	0.806339	1.68779e-47
PKIA	black	0.822463	6.75177e-51
CLK1	black	0.834918	9.11899e-54
SLMAP	black	0.87495	6.53801e-65
CNOT7	black	0.872653	3.5811e-64
ATP6V0A2	black	0.823455	4.06765e-51
KPNA4	black	0.841155	2.70115e-55
RRAS2	black	0.827069	6.23868e-52
GFM1	black	0.817555	7.92887e-50
RAB8B	black	0.833855	1.63707e-53
CGGBP1	black	0.897823	3.61488e-73
LANCL1	black	0.926583	6.94968e-87
BNIP2	black	0.85085	8.31266e-58
TFB2M	black	0.869749	2.932e-63
CDC40	black	0.887089	4.52216e-69
UBE2E1	black	0.841489	2.22755e-55
SP3	black	0.814309	3.88349e-49
ZNF22	black	0.822054	8.3174e-51
ZMYM1	black	0.850414	1.08734e-57
RAP2A	black	0.877225	1.17424e-65
CAPZA2	black	0.847567	6.16475e-57
WASF2	black	-0.81865	4.60617e-50
PCNP	black	0.941411	2.34617e-96
PPP3CB	black	0.849439	1.97835e-57
SMC4	black	0.859955	2.46955e-60
TMEM126B	black	0.893834	1.35521e-71
ATP6V1G1	black	0.8239	3.23539e-51
XPO1	black	0.817444	8.37686e-50
TAX1BP1	black	0.826951	6.6361e-52
SLC38A2	black	0.808302	6.77669e-48
MIS12	black	0.822945	5.28116e-51
TMEM123	black	0.922175	1.89252e-84
FBXO11	black	0.848596	3.30585e-57
NR1H2	black	-0.800909	1.99738e-46
FXR1	black	0.822335	7.20884e-51
NOC3L	black	0.86331	2.60701e-61
PCMT1	black	0.892433	4.67555e-71
ARL6IP1	black	0.880032	1.34515e-66
DCP2	black	0.881207	5.34674e-67
XRN1	black	0.817055	1.01513e-49
PTBP2	black	0.874063	1.26626e-64
NUDT21	black	0.869709	3.01736e-63
ZFAND1	black	0.898034	2.97285e-73
G3BP2	black	0.894163	1.01024e-71
ALG13	black	0.829177	2.04818e-52
NAP1L1	black	0.847416	6.75069e-57
MTO1	black	0.828299	3.26404e-52
PRNP	black	0.819835	2.5489e-50
CGRRF1	black	0.871745	6.94851e-64
UBP1	black	0.861478	8.96813e-61
RDH14	black	0.893027	2.76982e-71
MATR3	black	0.942704	2.68669e-97
KBTBD8	black	0.804021	4.89218e-47
VPS36	black	0.881057	6.01507e-67
UBL3	black	0.886689	6.30799e-69
VAMP4	black	0.802502	9.75143e-47
MRPS31	black	0.865978	4.17698e-62
MTMR9	black	0.868779	5.85335e-63
SMG1	black	0.854982	6.2257e-59
MYNN	black	0.853772	1.34085e-58
TBK1	black	0.81384	4.8737e-49
PCF11	black	0.869892	2.64711e-63
DCUN1D4	black	0.867991	1.02202e-62
PPP1CC	black	0.915644	4.28263e-81
SET	black	0.80968	3.54941e-48
DENND1C	black	-0.843005	9.23347e-56
CEBPZ	black	0.884495	3.82823e-68
MTDH	black	0.808908	5.10247e-48
PDIK1L	black	0.853214	1.90553e-58
DR1	black	0.84917	2.33047e-57
INSIG2	black	0.876167	2.62102e-65
PLEKHM1	black	-0.835057	8.44344e-54
ZMPSTE24	black	0.877883	7.10038e-66
ATG5	black	0.842316	1.37949e-55
PCMTD1	black	0.850839	8.36935e-58
ITGA4	black	0.806468	1.59028e-47
RAP1B	black	0.801807	1.33447e-46
CEPT1	black	0.908391	1.12912e-77
UBE2A	black	0.817341	8.81188e-50
GNPDA2	black	0.823299	4.4065e-51
SCAMP1	black	0.899203	9.96525e-74
ZNHIT3	black	0.817432	8.42787e-50
OTUD6B	black	0.85906	4.45518e-60
ZNF25	black	0.86242	4.76155e-61
VPS29	black	0.87018	2.15315e-63
HSPA14	black	0.840833	3.25192e-55
RASA1	black	0.873423	2.03207e-64
DNAJC10	black	0.860193	2.1091e-60
SMAD5	black	0.858353	7.08029e-60
ABCB10	black	0.860809	1.40116e-60
DPM1	black	0.859087	4.37778e-60
SNRK	black	0.833267	2.2584e-53
TRIM33	black	0.861287	1.01847e-60
IMPA1	black	0.811176	1.74758e-48
ACTR6	black	0.858984	4.68378e-60
DNM2	black	-0.866085	3.87764e-62
ADRM1	black	-0.812236	1.05376e-48
MBNL2	black	0.851309	6.25735e-58
HIGD1A	black	0.85837	7.00119e-60
PDCD10	black	0.829459	1.76314e-52
MTHFD2	black	0.814759	3.12135e-49
CLK4	black	0.855175	5.50647e-59
ANKRD12	black	0.909112	5.31557e-78
DOCK11	black	0.855376	4.84383e-59
TBC1D4	black	0.844185	4.6226e-56
PSIP1	black	0.846912	9.13762e-57
DNAJB14	black	0.887601	2.94749e-69
ABI1	black	0.802307	1.06494e-46
PSMC6	black	0.870304	1.9693e-63
TMCO1	black	0.824104	2.91441e-51
ATP11C	black	0.817196	9.46895e-50
TMEM87A	black	0.818535	4.87818e-50
LMBR1	black	0.824503	2.37171e-51
MON2	black	0.80866	5.73166e-48
HECTD1	black	0.826665	7.709e-52
PRKAA1	black	0.841753	1.91195e-55
MAP4K5	black	0.843089	8.79339e-56
PPP1CB	black	0.885075	2.38568e-68
UBE2N	black	0.924318	1.29288e-85
TMEM41B	black	0.809775	3.39284e-48
ZBTB33	black	0.904513	5.84295e-76
MRPL3	black	0.832944	2.69375e-53
RYK	black	0.881478	4.31272e-67
RCOR3	black	0.914323	1.89392e-80
ZFR	black	0.883461	8.85103e-68
DNAJB9	black	0.870681	1.50151e-63
WBP4	black	0.813612	5.43903e-49
WASL	black	0.883419	9.15706e-68
ABCE1	black	0.921549	4.08318e-84
ZDHHC17	black	0.848652	3.1948e-57
AP1S2	black	0.882437	2.01194e-67
FBXL3	black	0.80734	1.06114e-47
RSBN1	black	0.896797	9.3101e-73
LARP7	black	0.874834	7.13295e-65
RAB10	black	0.882738	1.58195e-67
WDR12	black	0.812179	1.08294e-48
CCDC91	black	0.800569	2.32557e-46
GMFB	black	0.876124	2.70693e-65
PUM2	black	0.81516	2.56849e-49
DERL1	black	0.885715	1.41107e-68
CD47	black	0.878187	5.62073e-66
SLC35B3	black	0.826325	9.21082e-52
DDX46	black	0.8319	4.75145e-53
ANKRD49	black	0.91051	1.21198e-78
TOMM20	black	0.866191	3.60222e-62
NCK1	black	0.801507	1.52704e-46
XPR1	black	0.866149	3.71043e-62
APPBP2	black	0.815515	2.15993e-49
RABGGTB	black	0.840428	4.10359e-55
USP16	black	0.893748	1.46204e-71
VBP1	black	0.89332	2.13898e-71
PI4K2B	black	0.82781	4.22451e-52
EPS15	black	0.843852	5.62241e-56
ZNF548	black	0.833646	1.83585e-53
ACADM	black	0.925526	2.7507e-86
PTPN22	black	0.83169	5.32407e-53
DYNLT3	black	0.884278	4.56874e-68
TIA1	black	0.855939	3.3782e-59
RNF40	black	-0.80874	5.52135e-48
ZNF439	black	0.80593	2.03868e-47
PTPN11	black	0.881056	6.02121e-67
DCUN1D5	black	0.862235	5.39421e-61
PCMTD2	black	0.826781	7.25701e-52
EEF1E1	black	0.840962	3.01777e-55
CRY1	black	0.805055	3.04828e-47
CLNS1A	black	0.848855	2.82427e-57
TRAT1	black	0.8655	5.81583e-62
ICK	black	0.818645	4.61816e-50
ACBD3	black	0.908646	8.66011e-78
RNGTT	black	0.819697	2.73107e-50
ZNF302	black	0.874806	7.28467e-65
PURA	black	0.841317	2.46028e-55
CUL5	black	0.900602	2.64785e-74
TRAM1	black	0.930117	5.99373e-89
NCOA7	black	0.815958	1.73949e-49
THUMPD1	black	0.880902	6.79974e-67
BIRC2	black	0.876991	1.40369e-65
DDX1	black	0.844876	3.07545e-56
TMED7	black	0.859728	2.86876e-60
DNAJA2	black	0.821134	1.32584e-50
SMAD4	black	0.846643	1.07401e-56
STAU2	black	0.81659	1.27608e-49
SP4	black	0.84263	1.14902e-55
PPP1R2	black	0.934417	1.30039e-91
STT3B	black	0.824392	2.51227e-51
SLC4A7	black	0.914028	2.62969e-80
KLHL9	black	0.879901	1.49032e-66
ZNF700	black	0.808874	5.18437e-48
CRBN	black	0.92478	7.17581e-86
NCBP2	black	0.80901	4.86387e-48
MCEE	black	0.818887	4.09425e-50
CAB39	black	0.848321	3.90522e-57
AGGF1	black	0.877574	8.99865e-66
PRMT6	black	0.841295	2.49204e-55
UGDH	black	0.81686	1.11697e-49
SUB1	black	0.813678	5.26871e-49
CCNG1	black	0.829695	1.55474e-52
OMA1	black	0.829454	1.76767e-52
PAQR3	black	0.83189	4.77632e-53
ZNF627	black	0.887747	2.60834e-69
VCPIP1	black	0.903769	1.22241e-75
CCDC117	black	0.829734	1.52267e-52
SLC30A9	black	0.862383	4.8809e-61
ZNF721	black	0.838083	1.55727e-54
ASNSD1	black	0.905739	1.70977e-76
ICOS	black	0.800607	2.28688e-46
API5	black	0.875507	4.30816e-65
SNX4	black	0.88107	5.95428e-67
ATAD1	black	0.84103	2.90285e-55
ARL6IP5	black	0.856389	2.52962e-59
RAB4B	black	-0.818616	4.68435e-50
TFRC	black	0.819081	3.71711e-50
EIF4A2	black	0.887129	4.37249e-69
NMD3	black	0.8828	1.5053e-67
SAMD9	black	0.848427	3.66356e-57
ARL2BP	black	0.831168	7.05722e-53
RAB1B	black	-0.803769	5.48834e-47
ZBED5	black	0.917656	4.24897e-82
TAF7	black	0.829099	2.13519e-52
AZI2	black	0.854759	7.17689e-59
NAB1	black	0.816898	1.09673e-49
RBM15	black	0.852618	2.76871e-58
RALA	black	0.83706	2.76974e-54
SUZ12	black	0.906482	8.04831e-77
GRSF1	black	0.846068	1.51466e-56
TMED5	black	0.919303	6.1286e-83
TMEM106B	black	0.885014	2.5078e-68
ZZZ3	black	0.936361	7.08338e-93
CD69	black	0.898801	1.45299e-73
TFAM	black	0.826475	8.51414e-52
PNRC2	black	0.941097	3.94152e-96
FAM122B	black	0.903297	1.94554e-75
GPBP1	black	0.864608	1.07477e-61
ANKRD46	black	0.921974	2.42224e-84
TEF	black	-0.843331	7.6323e-56
HMGN4	black	0.83607	4.81393e-54
SCOC	black	0.850381	1.10965e-57
KLF9	black	0.883362	9.58725e-68
MAPK6	black	0.913979	2.77632e-80
ADO	black	0.899056	1.14344e-73
ARGLU1	black	0.936141	9.89389e-93
BMI1	black	0.946566	3.04218e-100
CDKN2AIP	black	0.847786	5.39991e-57
CLINT1	black	0.833202	2.34073e-53
CMPK1	black	0.858603	6.01137e-60
CRLS1	black	0.873267	2.28089e-64
DPY19L1	black	0.844105	4.84525e-56
EFR3A	black	0.880717	7.86381e-67
EIF3J	black	0.842853	1.0092e-55
ENOPH1	black	0.877647	8.50463e-66
FAM117B	black	0.85466	7.6416e-59
FAM160B1	black	0.830848	8.37971e-53
FOXN2	black	0.894957	4.95576e-72
GPR183	black	0.852651	2.71276e-58
HELQ	black	0.866613	2.68638e-62
HLTF	black	0.874581	8.61653e-65
HNRNPA0	black	0.829877	1.41053e-52
IKZF5	black	0.801338	1.64737e-46
2022-03-07	black	0.880088	1.28723e-66
N4BP2L1	black	0.840423	4.11392e-55
N4BP2L2	black	0.815779	1.89875e-49
PDE12	black	0.813154	6.78245e-49
PDS5B	black	0.871076	1.12878e-63
PWWP2A	black	0.838717	1.08839e-54
RALGAPA1	black	0.856216	2.82679e-59
RNF219	black	0.869448	3.63516e-63
RPL15	black	0.90098	1.84369e-74
RSL24D1	black	0.824607	2.24797e-51
SERBP1	black	0.869109	4.63073e-63
SLC25A46	black	0.874093	1.23827e-64
TC2N	black	0.853423	1.67049e-58
TMEM135	black	0.813055	7.11347e-49
TMEM181	black	0.869053	4.81924e-63
TMEM209	black	0.915535	4.84948e-81
TMX1	black	0.912535	1.36362e-79
TMX3	black	0.892404	4.79516e-71
TSEN15	black	0.824921	1.91119e-51
UBA6	black	0.810584	2.31508e-48
USO1	black	0.888469	1.41977e-69
VAMP7	black	0.885071	2.39313e-68
VEZF1	black	0.819833	2.55128e-50
ZNF518A	black	0.881345	4.79204e-67
ZNF800	black	0.933189	7.81088e-91
ZRANB2	black	0.905415	2.36944e-76
C1orf52	black	0.871004	1.1896e-63
DRAM2	black	0.86408	1.54275e-61
SRSF7	black	0.930986	1.79121e-89
ERLEC1	black	0.887976	2.15066e-69
RWDD4	black	0.844294	4.33677e-56
SREK1	black	0.816359	1.42906e-49
C5orf15	black	0.836549	3.68465e-54
C6orf62	black	0.829788	1.47894e-52
SRSF3	black	0.854119	1.07679e-58
THEMIS	black	0.862081	5.98239e-61
PEX2	black	0.832251	3.92807e-53
C12orf29	black	0.88892	9.6917e-70
LPAR6	black	0.837322	2.39094e-54
C14orf28	black	0.804464	3.99758e-47
SRSF2	black	0.811632	1.40645e-48
TRAPPC8	black	0.805101	2.98548e-47
C18orf25	black	0.847767	5.46094e-57
ZNF816	black	0.83499	8.76454e-54
LTN1	black	0.874753	7.57858e-65
VMA21	black	0.870304	1.96952e-63
PAXBP1	black	0.858863	5.07171e-60
MOB4	black	0.837818	1.80891e-54
TMEM243	black	0.873723	1.62809e-64
CCP110	black	0.832995	2.61986e-53
MIS18BP1	black	0.875049	6.07327e-65
URI1	black	0.874	1.32646e-64
DESI2	black	0.858537	6.27787e-60
MICU2	black	0.841251	2.55503e-55
SPTSSA	black	0.805498	2.48809e-47
C2CD5	black	0.815364	2.32517e-49
AP5M1	black	0.910761	9.26907e-79
TRMT13	black	0.921449	4.61447e-84
TMEM230	black	0.883228	1.06721e-67
CMTR2	black	0.880296	1.09439e-66
GSKIP	black	0.885314	1.96199e-68
FOPNL	black	0.867982	1.02889e-62
FAM214A	black	0.831411	6.19058e-53
COA5	black	0.845613	1.98616e-56
ZBTB21	black	0.858464	6.5826e-60
KLHL42	black	0.809666	3.57156e-48
ARL14EP	black	0.815915	1.77607e-49
LINC00938	black	0.895521	2.97783e-72
MSANTD4	black	0.906837	5.60507e-77
IGIP	black	0.837707	1.9254e-54
STK26	black	0.852542	2.90316e-58
BZW1P2	black	0.825152	1.69524e-51
SRP9P1	black	0.88315	1.13617e-67
PCNX4	black	0.807119	1.17599e-47
PPP4R3B	black	0.912008	2.41973e-79
SELENOT	black	0.862547	4.37105e-61
THAP12	black	0.949738	7.84956e-103
WAPL	black	0.845831	1.74484e-56
CIAO2A	black	0.821098	1.34974e-50
DIPK2A	black	0.855888	3.48935e-59
DMAC1	black	0.811604	1.42557e-48
MINDY3	black	0.861402	9.4318e-61
MTREX	black	0.849363	2.07184e-57
NUS1P1	black	0.926829	5.03189e-87
RADX	black	0.848613	3.27092e-57
RETREG1	black	0.871466	8.50947e-64
RO60	black	0.814227	4.04121e-49
SEPTIN2	black	0.802054	1.19402e-46
TENT2	black	0.862902	3.43895e-61
ZUP1	black	0.832336	3.75077e-53

## Sheet: black模块基因
black
COPS5
CXCL10
G6PD
GPR132
IFNG
IL23A
NXT2
E2F5
TRAIP
AMDHD1
PKD2
ZCRB1
CKS2
DUSP16
FAM111A
GNPTAB
NIP7
VENTX
UBE2R2
MTX2
PRKCZ
UTP15
RBM10
CEBPG
BMPR2
RBX1
AKR1C4
SULT1A1
ITPR1
TSC2
CDC23
CNN3
GCC1
HLA-DRA
MKNK2
ZCCHC17
RNF185
SIGLEC7
ENY2
TRIM49
MPP6
PHF14
UNC13D
ABHD10
SLC35A1
ISCA1
PUS7
S100Z
TRIM4
SENP7
LOC93622
KIF21B
CLEC12A
PIK3R3
STAG1
GLMN
EPHX1
SNRPG
CETP
SIGLEC5
ADAM9
PAPOLA
ZC3H10
AKAP7
RBM12
CIC
SFXN4
USP21
LRRN3
KIF14
OXCT1
NHLRC2
HELZ
RNPEPL1
CDC26
PLRG1
GCNT1
COG6
TIMM8B
UBE3A
ADAT1
ADK
ADRA1D
DNAL4
TSPAN3
STAG2
LETMD1
EPS15L1
DEK
CYB5R1
MTRF1
MTRR
ZDHHC23
SCYL1
HCN4
THAP1
IFT74
ZNF706
NDRG3
SNX16
HIST1H2BJ
YIF1B
CMAS
SMARCAD1
DARS2
GTF2H3
ELOVL4
CST3
TBC1D19
LEPROTL1
TSC1
ACTA2
THBS1
RPS6KB1
ERGIC1
CCDC43
FAM53B
HCFC2
SLC22A18
TAL1
AASDHPPT
CRYZ
SSR1
GPR143
GRPEL2
BRD3
P4HA1
OCRL
VPS33A
MRPL28
RPL17
GALC
NDRG1
AZIN1
PRMT5
FOLR2
MBNL1
TRIM63
ZNF277
RNF7
SIRT1
PIGA
KTN1
MAX
ZNF250
SMPD3
CUL4A
TK2
MPP7
PRCC
OTUD5
MAZ
CREG1
PER2
TRERF1
RHBDF2
DBN1
CHMP5
FUT7
PDK2
ZCCHC7
TCN2
UFM1
ZNF701
CLIC4
COX11
HM13
UPF3A
HSP90AA1
GBA2
WEE1
FUBP3
ELAC1
FAM3C
HINT1
IL5RA
OSBPL3
SNURF
DCTN1
PTPN18
IDE
MTIF3
PRKD2
ZNF83
RAB37
PRSS23
ITGB3BP
TBC1D22A
NIF3L1
MAP3K7
PBXIP1
UQCRC1
FUT4
CDC14A
CCT4
IRX3
CCDC71
SOAT1
REEP5
SIRT2
RBM12B
RSPO3
NFATC3
IGFL3
CSMD2
CDK2AP2
SCGB3A1
TPK1
GOLGA4
THNSL1
OR52K2
HCP5
PREPL
PPP1R10
SPON1
TNRC6B
RIF1
GTF2E2
ZMYND11
CYP4V2
POU2F1
CTLA4
PPM1B
ILK
RAPGEFL1
SLC44A1
PRPF38B
TPP2
ACO2
NDST1
SLC29A1
CUL4B
SKP2
CYBB
VPS26A
HSF2
FKBP2
CHST1
HOXB2
LRRC8D
CTDSPL2
OPA1
DUSP12
ANXA11
SETD3
CD83
REG4
TWSG1
ITGAV
SUGT1
LY96
NRBP1
DHX15
PTPN6
STX17
EXOSC2
EXT1
TMEM14A
SMARCD2
AURKAIP1
OR2L3
ZFP3
DNAJC9
CEP135
WDR7
FHOD1
IRAK4
NLRP1
BCL11A
SAMD4B
SLC25A29
ABHD4
BTF3L4
CA5B
CHD9
ITGB1
USP38
HNMT
MFN2
ZC3H15
SLC3A2
CSPP1
ARRB2
RFC4
VPS54
SPRED1
PON2
CHURC1
TRAK2
HPRT1
SLC10A3
CRAT
MARK2
ATP1B2
DHX36
CAPN2
DAP
SIN3B
COL4A2
NR1D2
CLDN9
CFL1
GPR137
CCDC14
UBQLN3
PAF1
TRPC1
CCS
ABI3
BNIP3
KLHDC2
IGHMBP2
PSMA6
COMMD6
SLC30A5
RBBP9
BTAF1
GMPPB
BRI3BP
PPP1R14B
AKR1C3
POR
NRM
COX7C
ST13
UCHL5
ZNF239
GABPA
SEH1L
PPIL3
KLF11
CLDND1
ZDHHC12
HPS6
USP47
ALS2
MPND
AMMECR1
EBAG9
CCNC
DUSP18
CNIH4
NOL11
GPR137B
NKRF
EIF1AY
ASF1A
SNX14
MIB1
TTLL3
TAPBP
SGK3
NKIRAS1
ZNF684
HTR1E
SCO1
ABHD8
CARHSP1
RPSA
CEP57
TRPM4
TM9SF1
PSMD10
PRPS2
RAP2C
ARMCX2
HIPK2
GFI1B
HIRA
SLC1A2
ITM2A
FBN2
ZBED1
GPAM
DNM3
RNF5
ZCCHC3
SMA4
SRI
RPS15A
MALT1
KATNB1
COMMD3
PDGFD
ZNF644
ANKRD37
ARCN1
BCLAF1
SLC35F2
SKIV2L
MAGOH
GSK3A
LEMD3
AP3M1
UPF3B
KLHL18
FBN1
EPHA4
SRP9
WDFY1
GATA3
NET1
CHM
LZTFL1
ALDOB
CMTM7
INPP5D
TTL
CBWD5
MYL6
AGA
ACP1
OGT
BRWD1
TBC1D15
ACTL6A
RPL10L
MKRN3
ZNF17
SLC35A3
APBA3
ZNF484
TCFL5
SNX19
ZNF124
ZYG11B
CWF19L2
RC3H1
HOXA6
DNASE2
LIMD2
UBE4B
NBPF11
MTX3
FAM76B
BCAT1
UTP14C
COMMD8
YWHAQ
RABL3
ZNF502
PTK2B
GAA
KCTD12
ZP3
PSD4
ANAPC4
PDSS1
RPS17
HSP90B1
MRFAP1L1
CD24
FBXO30
PDE7A
LOXHD1
ENPP4
BIRC3
ZNF592
HACE1
TMEM126A
CASD1
GPR119
SLC11A2
EMP1
SRRM1
DBI
NUP107
HMOX1
NPEPL1
EPM2AIP1
PPAT
IER5L
WARS2
F12
USP1
BTG3
SART3
CLC
SDF4
SLC24A3
COIL
MKKS
CCDC65
FBXW7
RCN2
TULP4
MS4A1
EFHC2
CSK
OXR1
GNPNAT1
MXRA5
DPH5
RASD1
ATM
CAMKK2
RHPN2
HPS5
UBE2L3
RAB40B
ZNF354A
GPR156
PNKD
TSTA3
ARSG
PLK4
ARHGEF11
ATAD2
BCKDK
NSFL1C
ZNF740
RPL36AL
TRAFD1
FAM107B
LOXL3
ZNF540
LRRC15
SLC25A17
MANBAL
GNL3
PUM1
ORMDL1
SMN2
HK1
C1GALT1C1
OPRL1
EVI2A
GTF2E1
KIAA2013
ARSD
ERLIN2
DHX8
TNFRSF8
VPS72
PLAGL2
CBR4
KIR3DL3
ANGEL2
SEC23IP
PCGF5
BTLA
CNTNAP2
ISCU
ARL8B
CNOT6L
IQGAP3
DEDD2
EHBP1
LHX6
FST
PSMC2
TPH1
EIF2A
YPEL5
CPNE2
CRIPAK
FEM1C
PIK3R4
COX7B
MFSD5
RGL2
ARHGEF6
AP4E1
PEF1
CD300LB
KLRC1
RAMP2
WDR36
NARS2
TIFA
MRPS22
WWP2
PHACTR2
DPY19L4
TGDS
ARL5A
FYTTD1
TRAF3
PRPF4B
CALCOCO2
CBFB
CHCHD7
ZNF514
C5
CD99L2
SAR1B
ZRANB1
ZFPL1
DCP1A
DDX10
RPL30
MLX
ZNF451
PNPLA8
UBE2J1
SPTY2D1
RTN4RL1
SEPHS1
CSNK1G3
TOP3A
POLR3B
TTC32
KPNA3
SSH1
HIBCH
TTYH3
NDUFA4
UBE2Q2
NAGK
NDFIP1
DVL3
SLC39A8
PGM2L1
SLC16A13
LTBR
AKAP11
CASP3
DAAM1
SLK
FNDC3A
CHD6
RWDD1
ZNF235
CHD4
ALG6
MARCO
ASRGL1
AP4S1
GMEB2
KCNK6
HOXD12
ZNF33A
KRIT1
TOR2A
SMC3
GPKOW
IFNA10
WWP1
KRTCAP3
OLIG2
ZBTB7A
EXOSC4
ZNF672
STK38L
RNF138
PIGT
ANXA1
RAB11FIP4
HDHD2
GP1BA
SH2D3C
ANKRA2
PHOSPHO2
PIGY
PCGF6
USP9Y
RRN3
RPL31
ERH
RB1CC1
DLGAP2
ARPC4
RBM17
NRIP1
POLE3
CCDC6
KIR2DS5
PFDN5
FCRL2
PKIA
BIVM
DNAJC15
SLC39A13
EFHC1
LZIC
LARP4
TRPC4AP
TRIO
CLK1
PLD3
PRAF2
HGD
CTSL
AAMP
SLMAP
GRIN1
ZMYM5
MARS
ACSS2
FOSB
RPL34
KRT9
CNOT7
ATP6V0A2
COPS4
KPNA4
VRK3
S100A8
MRPL35
CSTF3
GATM
RRAS2
PCBD2
AGTRAP
SLTM
PIGF
SLC33A1
GFM1
DYRK2
TM9SF4
NDUFB5
CCDC32
TMEM86A
ADD1
RPL26L1
POMZP3
ADCY4
KDELR1
PPP3CA
RAB8B
CGGBP1
LRP6
NAPA
COMT
LANCL1
PRSS33
KCNH3
SYNPO
ARHGEF3
AKNA
CLDN14
EVX1
ZNF121
ADCY9
ZIK1
ADAM28
EXOSC8
RPS11
NUP43
BNIP2
ALOX15
ITPR2
PEX19
ENC1
YOD1
LHFPL2
PTOV1
NR1H3
PSMD13
GSPT2
STK19
TFB2M
CDC40
UBE2E1
CALU
PPP2R5A
SP3
ZNF22
ZMYM1
KCNQ3
RAP2A
DDX50
CAPZA2
RPS4Y1
MRPL30
WASF2
CBR3
PCNP
SHPRH
AP3M2
ZZEF1
SDCCAG8
RECQL
STARD7
ZNF609
DPP8
DPF2
SS18L1
ZDHHC13
ZNF432
MX2
AKAP13
CRYGN
CAMK1
PPP3CB
ARL1
CSE1L
FABP7
AHNAK
U2AF1
AKT1
ARHGAP12
ACAT2
ATG4A
TMEM40
ALCAM
GLTP
SMC4
MRPL13
TWISTNB
EXTL2
EHD1
PCDHGB6
TMEM126B
NUP160
ZNF77
RALY
DHX29
SULT1A4
MRPL32
KIR2DL1
TCHP
FGF18
PDK1
PSTPIP1
PRRT2
USP15
KCNAB2
PTP4A3
HOOK1
TSPAN13
RRBP1
SOCS4
GNAS
BCCIP
POLG2
TAX1BP3
AACS
EPN1
SNRPD1
ULK2
TMEM60
SNX25
ANKRD17
CAPZB
ATP6V1G1
SF3B4
XPO1
TAX1BP1
MNT
SLC38A2
MIS12
TM2D2
HIST1H2AE
TMEM123
FBXO11
ZNFX1
NR1H2
NR3C2
FXR1
TTC19
PANX1
ZNF529
FCHO1
TLR9
RAB30
GALNT12
ZBTB17
PRPS1
ITCH
RPS25
FMO5
AASDH
KIAA0319L
NOC3L
STX2
METTL4
ZNF558
SWAP70
PCMT1
DDX6
ARL6IP1
ZC3H12A
PTRH2
LYPLA2
RASGRP3
DCP2
NUCB1
SEC14L4
EML4
TEX2
SUCLG2
XRN1
SORT1
MYH4
MSN
ARF3
PARP15
ACTR2
EAF2
PTBP2
VPS11
RPH3AL
PGLS
CD164
NUDT21
PIGN
ARRB1
DLL1
ZFAND1
G3BP2
ALG13
CCDC9
OPTN
SETMAR
TARDBP
TSPAN14
PHF11
FUBP1
COQ3
LMNA
TNFSF8
IRF2BP2
ZNF23
GOLT1B
BET1L
NAP1L1
FUCA1
FZD2
CTSB
TACC3
ADM2
P2RX1
AEBP2
MUSK
PNMA1
TBC1D13
ROM1
TBC1D3G
RUFY1
SSB
WDR44
UBA2
MTO1
DNAJC7
ATP9A
PRNP
AXIN2
JDP2
TAF5
CGRRF1
UBP1
TOP2B
KCTD11
RDH14
CHD1
KTI12
TMED2
IL7R
CHORDC1
MATR3
ATP8B4
REXO1
SERF1B
PPP2R5E
PDLIM1
TLK1
KBTBD8
VPS36
STOM
UBL3
TMEM104
VAMP4
RAB6B
MRPS31
PEX1
COPE
FLNA
DNASE1L3
DUS4L
SLAMF1
ECHDC1
MED4
RNF14
ANKMY2
FAM122A
ZDHHC19
MAN2B2
INPP4B
GOLGA8B
DBNL
SEL1L
CDCA7
TTLL4
MTMR9
MYB
SMG1
IGF2BP1
IMPAD1
SERP1
RDH10
SOCS2
PAXIP1
TXNDC9
MYNN
ARHGEF2
GUF1
DPRXP4
GOLGB1
LACTB2
CC2D1A
GNS
PTS
TBK1
TRIM56
FBXO46
GIMAP2
RBCK1
NT5DC1
DNAJA1
MTSS1
ILF2
KIAA1958
OSGIN1
PCF11
EZH1
MRPL40
KIF1C
DCUN1D4
CCDC69
UST
TNFRSF1B
PPP1CC
EIF5A2
TTC14
SET
PDK4
DEDD
PDHX
ABCB7
INSL3
ATF5
NDUFB3
DENND1C
KLRB1
MAST2
IL3RA
CEBPZ
ATP1A3
ABCB1
ZBTB5
SRC
BAZ2A
MTDH
PDIK1L
DR1
UTY
CD151
TFE3
SETDB2
HSDL1
SLC25A43
INSIG2
TAF1B
PLEKHM1
ZMPSTE24
CCL8
ATG5
FAM89B
TMEM39B
DHRS7B
NOL7
PCMTD1
CLEC2B
SLC25A11
CHMP6
ITGA4
WDTC1
H3F3B
RAP1B
STAMBPL1
CEPT1
PHF5A
POLR2A
ITK
TLR10
UBE2A
RFXANK
SARS
RCN3
DCUN1D1
LIX1L
GNPDA2
ADORA3
UPRT
MGAT4A
SCAMP1
SRR
ANKRD33
GTF2F2
MYCBP
ZNHIT3
ARID5B
OTUD6B
FBP1
APCS
STRBP
FHL1
VSIG1
ACRBP
ZNF25
GGA3
VPS29
PTPN4
ZNF580
TSC22D2
BIN3
RELB
ARG2
TIGD7
HSPA14
RASA1
RNF166
PJA2
EID3
ZNF202
GPRC5B
SREBF1
SQLE
DYNC1LI2
DNAJC10
SLC39A10
ZC3H8
SMAD5
RYBP
PDE4D
HPCAL1
FAM102B
WDR41
PTK2
PARP11
SNX2
WRN
PTPRM
ABCB10
PSMD11
WDR19
NANS
ARMC10
DPM1
RPL11
LAMC1
STK39
SLC16A10
SNRK
ZNF646
TOMM7
RGL1
ATG4C
MVP
CD226
TRIM33
PDCD2
KCNK3
CUTC
RPL7
WDR75
ZNF383
IMPA1
CIDEB
NEO1
CRTC2
ACTR6
PSMA2
NKTR
YTHDC1
FAH
MAFK
CHD7
CACNG6
MS4A7
AKAP8
SMCP
NDUFS4
IMMP2L
ZDHHC2
DFFB
TICAM1
DNM2
RIOK2
TRIM11
GRM2
ADRM1
ZNF189
SERTAD1
CCDC25
TXNDC12
MTR
TPT1
TBKBP1
GBA
PDE6B
PPIF
SMG5
MON1B
CHCHD3
ZNF12
HLA-DRB5
RAB18
HMG20A
MBNL2
SPOCD1
U2AF2
INPPL1
CSNK1G2
COTL1
TIMP1
ISCA2
SPCS1
HIGD1A
ARNT
PDCD10
MTHFD2
CLK4
ANKRD12
DOCK11
ANAPC10
TBC1D4
CD2AP
PSIP1
ZNF668
SNRPC
DNAJB14
BRSK1
NUDT13
PMPCB
GZMA
CYP2R1
ABI1
CDC42EP4
GRK6
LILRB4
RPS23
WDFY2
NNMT
CSF1R
THUMPD2
PSMC6
ADAM23
DDX21
ACAT1
EIF2S1
TMCO1
ATP11C
MS4A3
SCNN1A
SELP
EIF4EBP3
TMEM87A
YIPF2
TNFSF12
BCL7B
ATG9A
RPL26
NDFIP2
PALLD
CROT
AFTPH
CDC7
TARBP1
HYAL3
ALG11
FASTKD2
GNAZ
UQCRFS1
PTPRO
GBF1
DDX28
STRN
ETFA
HMG20B
OXER1
LMBR1
AQP10
LIMA1
AMDHD2
SLC9A6
GFRA2
MON2
HECTD1
PSMD7
MDGA1
AFF3
RGPD1
EVI5L
VDAC3
ACP6
ZNF256
PNKP
DARS
TP53INP2
SIGLEC8
BOK
OGFR
PRKAA1
SYTL3
NSUN6
CPEB3
OSCAR
MAP4K5
CTRC
SMAP1
GSN
RIPK4
EHD4
PPP1R7
RHOQ
RNF5P1
ZNF480
SNX5
AP1M2
RIMS4
NFAT5
GLA
PPP1CB
UQCRB
CLOCK
RAN
CIAO1
DCLRE1A
SYK
CARS
HKDC1
IQCB1
FGFR1OP2
PPIL1
RNF31
UPK3A
RAB6A
TEX261
CSTF2T
CHRNA10
ZYX
NAPB
ANKRD28
LNX2
UBE2N
ACVR2A
RNF111
L3MBTL3
IPO8
SFXN5
DDX55
CTDP1
RPL39
USP14
TMEM41B
EIF4ENIF1
ZBTB33
IL2RG
MRPL3
RYK
NSD1
COG1
SH2D1A
NIT1
UBE2D2
DYNC1I2
ASCL2
HOMER3
RCOR3
ZFR
DNAJB9
FUS
DERA
TMEM18
C1QL2
AGPAT5
PEX5
ACTR1A
GPR108
AHI1
ZNF225
FES
CPNE1
LOC400499
BAP1
UNC93B1
WBP4
TBC1D20
TFIP11
WASL
SHQ1
CLASP1
PRKAB2
ZMYM4
ZNF654
PRIM1
ATP6V1E2
KIR3DL1
MRPL42
ABCE1
ARSA
RPL9
AP2S1
STAC3
SULT1A3
AK3
ZDHHC17
INSR
PRDM4
USP42
ADAMTSL3
REEP4
CLN6
CAMTA1
AP1S2
HLA-DQB1
WARS
PTPRK
SLC30A7
AUTS2
NIPA1
FBXL3
PLEKHO1
PPIG
SLU7
TCF12
SCML1
KIF21A
PRDX4
ANGPT1
CCT2
TSPYL5
HIBADH
IER2
GALNS
AVP
MARK3
IFIT5
DIAPH1
ZNF7
DDX5
SRP14
ZBTB25
OR2AG1
RSBN1
ACOT8
GK2
ELOVL1
LARP7
RAB10
FANCM
CUEDC1
DENND1A
GEMIN6
CYCS
CPNE3
ELF4
HMGCS1
WDR12
RIN3
SESN1
ATP10A
RPS3A
ASGR2
SV2B
LRRC46
NFE2L1
TMEM39A
ZNF563
SCARB2
KIR2DL3
LIPT1
OR11L1
RCN1
CCDC91
BACE2
NUP35
CANX
GMFB
GPX7
NFAM1
FSCN1
COMMD10
RPS27L
PUM2
DERL1
CLTB
CEBPE
CD47
IQCG
GPC6
SLC35B3
PAQR7
SUCLA2
DDX46
CTRL
ANKRD49
DDX19A
ABCB4
TOMM20
ZDHHC6
NCK1
SLC22A5
ZNF503
XPR1
STAT6
LSM14A
HMGCL
LTV1
MRPS14
SPIRE1
APPBP2
ZC3H6
GNA15
RABGGTB
SLC6A12
WDR13
SLC37A1
RPS24
USP16
VBP1
PI4K2B
ATP6V1C1
COQ5
HS1BP3
ZNF8
ETV6
RAB22A
SDSL
WDR5B
ABCC4
KCTD9
TMEM176B
CYP4F12
LRRC8C
PLEKHA1
YTHDF2
EPS15
RRAGC
BTF3
SH2D1B
MPP5
ZNF548
BTD
FNBP4
HIF1AN
LINS1
TMSB4Y
NOG
TPP1
FKBPL
HPGD
ACADM
FAM89A
BHLHB9
PRKCSH
GTF3C3
PDCL
GNPAT
RANBP6
RGS1
RPL37
POLR3F
PTPN22
DYNLT3
TIA1
RNF40
GLRX
PRKY
ACMSD
COCH
DMTF1
FHL3
AP3D1
ZNF439
PTPN11
THAP6
DCUN1D5
ZNF532
BIRC6
WIPI2
CDK6
PLEKHB2
PVALB
FKRP
IPO11
CCDC17
PCMTD2
TRAPPC6B
RPL39L
RGS18
HSPH1
GSC
LGALS12
CDIPT
BAG4
CITED4
HIST1H2BH
EEF1E1
ZNF614
CRY1
CDKN1C
BCL2L12
ALDH3A2
RABEP1
ANKRD13D
CLNS1A
TRAT1
FASLG
SEC24A
TRIAP1
ZNF26
CASK
DCTN6
NFYC
GUCA1C
TMED10
TDRD3
TRIM21
RNF122
TFF3
UBE2M
STIL
PIAS4
FMNL1
HSBP1
ATP2A3
ATG16L1
ICK
TBC1D9
ARMC1
PGA5
MPHOSPH10
ACBD3
PUS3
TIGD2
CYLD
FDFT1
RNGTT
GIMAP4
MAN2B1
CCDC60
ZNF79
IRF8
KMO
CLN5
BAHD1
SNTB2
GOLPH3L
PPWD1
PSORS1C1
POLDIP3
RAP1GDS1
SMARCE1
SLC22A18AS
HMGB1
ZNF302
ARHGEF1
DOK1
CST7
RAB5B
PTGER4
PAQR6
PTGDR
IFT57
ARRDC1
HLA-DMB
TTLL12
ANKRD50
SLFN11
PURA
LRIG2
ATG7
TCEAL5
CUL5
STX10
SFXN1
TRAM1
STX6
DCK
DOK3
ATPAF1
NCOA7
KIAA1324L
N4BP1
REV1
THUMPD1
NSUN4
PBX3
DGKG
CHMP4B
TBCE
IQGAP2
BNIP3L
ARFGEF1
CCDC66
DNAJC18
TNFAIP3
BIRC2
DDX1
ZXDB
TMED7
SCAP
STYXL1
KLRF1
ZSWIM4
DNAJA2
SLC25A12
RPL23
CD63
PSMA4
SP1
ZNF195
COBLL1
SMAD4
HLA-DRB6
STAU2
EFNA4
HOXD13
ZNF559
SP4
XRCC1
GOPC
GFPT1
TMCO6
PPP1R2
RNF4
EHD3
MAT2A
SFT2D3
NSMAF
ZBTB11
RAB38
SLC25A36
ERF
OS9
STT3B
SLC4A7
SS18L2
KIR2DS3
CDKN1A
ZNF45
KLHL9
BANK1
CYP20A1
POLM
ZNF700
N6AMT1
ZNF30
RPL22
GLCE
TBC1D10A
CCT5
TOLLIP
SAP30BP
ARL5B
ZHX2
DLX3
LRRC47
DDX18
UBR1
SQSTM1
CRBN
RBM25
NCBP2
MCEE
THOC3
TMC5
SCARB1
QPRT
CAB39
TLR7
PITPNM2
ZNF410
ATG12
SLC25A15
VPS18
SLC23A3
AGGF1
CNOT6
SNAI3
ZDHHC3
PRMT6
SP2
FLII
CHRNB3
ANG
ZNF431
HOOK3
ZNF543
UGDH
SUB1
GSTM3
MAP2K7
NDUFA10
CCNG1
DENND1B
KIAA0355
OMA1
SETDB1
FBXO8
ADRB2
PRKCE
GLUD1
TRIOBP
PAQR3
APH1B
GALNT4
CPNE8
SKI
IAH1
CRNKL1
POLR2J
CLEC4D
ZNF621
ZNF627
VCPIP1
RPAIN
CCDC117
CUL2
TMEM42
MAP6D1
SLC30A9
NOMO1
NUFIP2
PAG1
PDSS2
SH3GL1
ZNF10
ANKRD36
HSPA5
ZNF721
ZBTB24
TNPO1
FOXJ2
KNTC1
CCL23
CAND1
PGM3
ZC3H3
CAMSAP1
RELA
ZNF443
ZNF264
BET1
GNAI2
ASNSD1
ICOS
API5
ZDHHC7
ZNF454
IGF2BP3
ZNF24
OR2AK2
GSK3B
CD68
SNX4
YES1
SLC38A6
MDH1
MRPS28
ZNF318
PPM1M
RPS27
PITPNB
HMGN1
SMYD2
NRK
ATAD1
KIR2DL4
ARL6IP5
SCAMP2
CLEC2D
MKRN2
PRKCI
PITPNA
MRPS36
PARN
TMEM97
MYO9B
B4GALT1
DNAJB11
MTFR1
YTHDF3
PDCD6IP
ADPRHL2
GPR65
RAB4B
NOL8
GTPBP4
ARV1
TFRC
ZNF564
TMOD3
LSM8
TMEM50B
PXN
TMEM116
UBE3B
MRPS6
ANKRD13C
EIF4A2
SCGB1C1
NGRN
PIGK
HLA-DRB1
RPLP0
TRAPPC1
LMAN1L
NMD3
TOB2
NETO2
ARHGAP1
SAMD9
RHOG
IRX1
SUPT6H
WDR61
TXNL4A
ZBED4
XRCC5
ARL2BP
UNKL
RAB1B
ZBED5
AQP12A
TAF7
PDGFC
AZI2
NAB1
TFEB
MAGEH1
ACIN1
CHRAC1
CIB2
FAM72A
RBM15
CAPG
SRPRB
OR2H2
ZNF606
ARSK
RALA
ESCO1
SUZ12
TMEM30A
CTSZ
DAPK3
DGAT1
B4GALT4
GRSF1
TMED5
CTCF
TMEM106B
ZNF101
PTGER2
OAZ3
CCR10
KLHL20
MRPL1
CAMTA2
STARD10
ZZZ3
CACYBP
CD69
GTF2F1
TFAM
PNRC2
DEFB123
RPA2
FAM122B
KLHDC8B
BEX2
GPBP1
LRRC8A
CYP1B1
DNAJC19
NEK1
ANKRD46
RIC8A
TEF
GNL2
RCL1
COPA
TBL1XR1
SESN2
ZNF213
CAPN1
PEX7
HIST1H2BG
WDR55
NAPG
HMGN4
EIF4G2
SRP72
FNTB
SIPA1L1
AGTR2
CCDC58
ARHGAP21
CTNNAL1
NCBP1
APIP
SELPLG
MARCKSL1
PFN1
PIGS
[truncated: 834 more rows]

## Sheet: samlon模块Hub基因
Gene	Module	MM_R	MM_pvalue
SLC35A5	salmon	-0.823334	4.32665e-51
MAT2B	salmon	-0.814727	3.17024e-49
SUPT5H	salmon	0.857484	1.24654e-59
SF3B1	salmon	-0.825392	1.49691e-51
LMBRD1	salmon	-0.930396	4.07523e-89
PGK1	salmon	-0.826226	9.69671e-52
USP5	salmon	0.809545	3.78193e-48
JMJD1C	salmon	-0.876978	1.4173e-65
HERC4	salmon	-0.843213	8.17714e-56
TMEM59	salmon	-0.843143	8.51718e-56
ST8SIA4	salmon	-0.852036	3.98292e-58
PCSK7	salmon	0.851816	4.56715e-58
NECAP1	salmon	-0.860023	2.36081e-60
DHPS	salmon	0.870136	2.22207e-63
SLC16A6	salmon	-0.82304	5.03078e-51
PELI1	salmon	-0.9067	6.44406e-77
TOR1AIP1	salmon	-0.874656	8.14473e-65
L3MBTL2	salmon	0.835506	6.5844e-54
IFRD1	salmon	-0.851815	4.56911e-58
RAB11FIP2	salmon	-0.837796	1.83092e-54
NCOA4	salmon	-0.805321	2.69888e-47
CD46	salmon	-0.927143	3.32507e-87
CASC4	salmon	-0.803395	6.50531e-47
FBXO33	salmon	-0.902518	4.17066e-75
SHOC2	salmon	-0.807591	9.4443e-48
ARID4A	salmon	-0.887576	3.009e-69
CLN3	salmon	0.81931	3.31502e-50
RP2	salmon	-0.849332	2.11142e-57
TM2D3	salmon	-0.821431	1.14065e-50
SARM1	salmon	0.829958	1.35051e-52
ACSL4	salmon	-0.809173	4.50571e-48
STK17B	salmon	-0.867747	1.21384e-62
DICER1	salmon	-0.853246	1.86816e-58
VPS4B	salmon	-0.885506	1.67509e-68
PTPN7	salmon	0.822153	7.90655e-51
TSNAX	salmon	-0.824979	1.85497e-51
SIAH1	salmon	-0.871109	1.10233e-63
ABHD3	salmon	-0.875881	3.25206e-65
PPM1D	salmon	-0.825142	1.70416e-51
RSBN1L	salmon	-0.875877	3.26237e-65
DDX3X	salmon	-0.87902	2.95669e-66
ARFIP1	salmon	-0.855056	5.93919e-59
BAZ1A	salmon	-0.81067	2.22212e-48
DYRK1A	salmon	-0.875089	5.89641e-65
ZNF500	salmon	0.834751	1.00001e-53
MED28	salmon	-0.815013	2.75911e-49
UBE2D3	salmon	-0.906258	1.01137e-76
ACSL3	salmon	-0.806803	1.36143e-47
RPUSD3	salmon	0.815681	1.99195e-49
TP53INP1	salmon	-0.815473	2.20507e-49
ZNF217	salmon	-0.886213	9.35469e-69
AGTPBP1	salmon	-0.810489	2.42081e-48
LPGAT1	salmon	-0.803743	5.55416e-47
WDR46	salmon	0.813459	5.85611e-49
RABGAP1	salmon	0.820165	2.15978e-50
TRIM28	salmon	0.853056	2.10394e-58
ASPSCR1	salmon	0.805549	2.42964e-47
PRDM10	salmon	-0.802267	1.08423e-46
RHOT1	salmon	-0.862432	4.72189e-61
GNG10	salmon	-0.855947	3.36167e-59
PAN3	salmon	-0.845756	1.82412e-56
AMD1	salmon	-0.902568	3.97421e-75
FAM45A	salmon	-0.86683	2.30834e-62
RAB11A	salmon	-0.842757	1.0673e-55
SLC40A1	salmon	-0.821468	1.11939e-50
ANAPC13	salmon	-0.803157	7.24966e-47
STXBP3	salmon	-0.917156	7.5832e-82
SCYL2	salmon	-0.85853	6.30424e-60
ARL6IP6	salmon	-0.859819	2.70144e-60
DAXX	salmon	0.831658	5.41639e-53
SNX10	salmon	-0.819948	2.40889e-50
PTEN	salmon	-0.863364	2.51393e-61
RRM2B	salmon	-0.861075	1.17372e-60
MAP3K8	salmon	-0.86352	2.26046e-61
GNG2	salmon	-0.84494	2.96134e-56
RCBTB2	salmon	-0.889111	8.23746e-70
ITGAL	salmon	0.802886	8.19491e-47
SNRPA	salmon	0.865463	5.96788e-62
CHMP2B	salmon	-0.866245	3.47048e-62
ELF1	salmon	-0.829873	1.41349e-52
CYB5R4	salmon	-0.885868	1.24426e-68
CSNK1A1	salmon	-0.828394	3.10353e-52
POLR3A	salmon	0.833488	2.00146e-53
SPTAN1	salmon	0.844518	3.80023e-56
GMPPA	salmon	0.832422	3.57928e-53
GOLGA7	salmon	-0.817285	9.06144e-50
PRKAR1A	salmon	-0.851405	5.89643e-58
WTAP	salmon	-0.914254	2.0449e-80
GNAI3	salmon	-0.8642	1.422e-61
COQ10B	salmon	-0.867023	2.01696e-62
PAIP2	salmon	-0.830785	8.67302e-53
CDKN1B	salmon	-0.828047	3.72949e-52
PIP5K1C	salmon	0.826141	1.01402e-51
ATP11B	salmon	-0.823927	3.19129e-51
CPD	salmon	-0.860887	1.33008e-60
TSEN54	salmon	0.81074	2.14985e-48
ITPKB	salmon	0.858598	6.03095e-60
ZBTB40	salmon	0.820544	1.78471e-50
PGM2	salmon	-0.855211	5.38263e-59
IFNGR1	salmon	-0.890834	1.88266e-70
CHSY1	salmon	-0.805785	2.17931e-47
ADAM10	salmon	-0.868074	9.64292e-63
E2F3	salmon	-0.861826	7.09999e-61
DRG2	salmon	0.85898	4.69451e-60
KLHL2	salmon	-0.867107	1.90212e-62
RAB5A	salmon	-0.908334	1.19838e-77
CRLF3	salmon	-0.856743	2.01404e-59
BTBD10	salmon	-0.84876	2.9924e-57
CNOT8	salmon	-0.801366	1.62685e-46
TRPV2	salmon	0.869304	4.03047e-63
JAK2	salmon	-0.809614	3.66139e-48
AP3S1	salmon	-0.850145	1.28325e-57
MADD	salmon	0.81696	1.06378e-49
TLE4	salmon	-0.842329	1.36934e-55
TMC6	salmon	0.82158	1.05753e-50
PPP2CA	salmon	-0.882842	1.45523e-67
ZFAND6	salmon	-0.844503	3.83375e-56
CCNG2	salmon	-0.857188	1.51019e-59
CCPG1	salmon	-0.857258	1.44364e-59
CHD8	salmon	0.839777	5.954e-55
NDUFV1	salmon	0.828086	3.65338e-52
DDX56	salmon	0.878394	4.79459e-66
FBXO28	salmon	-0.804987	3.14562e-47
DPP9	salmon	0.901255	1.41642e-74
TANK	salmon	-0.870522	1.68419e-63
B3GAT3	salmon	0.832077	4.31707e-53
CSRP1	salmon	0.822889	5.43285e-51
SAMSN1	salmon	-0.810222	2.74738e-48
MRPS2	salmon	0.842545	1.20722e-55
PTPN12	salmon	-0.91945	5.14224e-83
D2HGDH	salmon	0.803881	5.2164e-47
DEGS1	salmon	-0.882165	2.50037e-67
HDAC6	salmon	0.831576	5.6623e-53
IKBKE	salmon	0.828879	2.39999e-52
FBXO31	salmon	0.835903	5.28266e-54
GHITM	salmon	-0.835576	6.33643e-54
PELI2	salmon	-0.892716	3.64317e-71
FAM120A	salmon	-0.802787	8.57185e-47
RAB21	salmon	-0.884177	4.95771e-68
PTGS2	salmon	-0.881374	4.68247e-67
STK3	salmon	-0.815158	2.57068e-49
RNF26	salmon	0.839062	8.94591e-55
RMI1	salmon	-0.832479	3.47032e-53
ATP6V1A	salmon	-0.871483	8.40552e-64
ACAP2	salmon	-0.90383	1.15061e-75
CMTM6	salmon	-0.915214	6.9667e-81
EDC3	salmon	0.839216	8.19719e-55
LOC387820	salmon	-0.818283	5.52985e-50
MLEC	salmon	0.813118	6.90183e-49
OSGIN2	salmon	-0.872877	3.03821e-64
RNF145	salmon	-0.860333	1.92255e-60
TMEM167B	salmon	-0.810278	2.6759e-48
UBA3	salmon	-0.807629	9.27535e-48
ZFAND5	salmon	-0.874715	7.79384e-65
ZMYM2	salmon	-0.806066	1.91502e-47
ZNF827	salmon	0.817475	8.24828e-50
ZSWIM6	salmon	-0.859588	3.14815e-60
C9orf72	salmon	-0.843314	7.70683e-56
JKAMP	salmon	-0.861543	8.58205e-61
C19orf24	salmon	0.806569	1.51775e-47
GPCPD1	salmon	-0.87609	2.77864e-65
HAUS7	salmon	0.816144	1.58779e-49
CNIH1	salmon	-0.807948	7.99479e-48
NELFB	salmon	0.808186	7.15563e-48
PTBP3	salmon	-0.819077	3.72458e-50
LAMTOR3	salmon	-0.867734	1.22503e-62
VCPKMT	salmon	-0.903322	1.89856e-75
NABP1	salmon	-0.854543	8.23393e-59
ATP5F1D	salmon	0.828681	2.66588e-52
ELF2P4	salmon	-0.801932	1.26108e-46
LOC286453	salmon	-0.890655	2.19668e-70
PIP4P2	salmon	-0.904648	5.10914e-76
RELCH	salmon	-0.810492	2.41798e-48
RESF1	salmon	-0.859625	3.07172e-60

## Sheet: 阈值0.5模块-
Gene	Module	MM_R	MM_pvalue
MTX2	black	0.81038	2.54928e-48
BMPR2	black	0.894434	7.9265e-72
SLC35A1	black	0.896036	1.8655e-72
STAG1	black	0.815082	2.66805e-49
GLMN	black	0.800595	2.2992e-46
PAPOLA	black	0.8444	4.07222e-56
RBM12	black	0.806683	1.43968e-47
COG6	black	0.830622	9.46396e-53
UBE3A	black	0.903719	1.2844e-75
STAG2	black	0.848349	3.84119e-57
DEK	black	0.851679	4.97393e-58
THAP1	black	0.803936	5.0873e-47
LEPROTL1	black	0.879094	2.79198e-66
RPS6KB1	black	0.919237	6.62673e-83
CRYZ	black	0.807265	1.0988e-47
SSR1	black	0.864868	8.99001e-62
GRPEL2	black	0.911862	2.83344e-79
RPL17	black	0.807144	1.16257e-47
AZIN1	black	0.837976	1.65472e-54
MBNL1	black	0.878684	3.83262e-66
SIRT1	black	0.823813	3.38455e-51
PIGA	black	0.817865	6.80248e-50
KTN1	black	0.817703	7.37037e-50
CHMP5	black	0.814119	4.25871e-49
ZCCHC7	black	0.905496	2.18492e-76
HSP90AA1	black	0.863568	2.18772e-61
FUBP3	black	0.856689	2.08533e-59
FAM3C	black	0.810209	2.76432e-48
NIF3L1	black	0.813597	5.47853e-49
MAP3K7	black	0.815572	2.10039e-49
REEP5	black	0.890194	3.2678e-70
PREPL	black	0.83797	1.66019e-54
RIF1	black	0.81099	1.90953e-48
ZMYND11	black	0.863309	2.60948e-61
CYP4V2	black	0.829746	1.51281e-52
PRPF38B	black	0.849667	1.72019e-57
VPS26A	black	0.875884	3.24344e-65
DHX15	black	0.842584	1.18057e-55
BTF3L4	black	0.81296	7.44861e-49
ITGB1	black	0.803104	7.42365e-47
USP38	black	0.831574	5.66864e-53
ZC3H15	black	0.826296	9.34874e-52
MARK2	black	-0.835109	8.20586e-54
DHX36	black	0.833929	1.57189e-53
CCDC14	black	0.879201	2.56905e-66
BTAF1	black	0.890532	2.44196e-70
CLDND1	black	0.862644	4.09455e-61
EBAG9	black	0.84022	4.6229e-55
CCNC	black	0.85149	5.59232e-58
ASF1A	black	0.908278	1.27e-77
SNX14	black	0.837451	2.22293e-54
MALT1	black	0.816746	1.18172e-49
BCLAF1	black	0.88082	7.2527e-67
LEMD3	black	0.9016	1.01626e-74
SRP9	black	0.898184	2.58432e-73
WDFY1	black	0.867011	2.03428e-62
CHM	black	0.884276	4.57545e-68
LZTFL1	black	0.802239	1.09846e-46
OGT	black	0.806144	1.84676e-47
TBC1D15	black	0.813826	4.90486e-49
SLC35A3	black	0.803892	5.18974e-47
MTX3	black	0.874148	1.18818e-64
FAM76B	black	0.840036	5.13445e-55
UTP14C	black	0.846589	1.10918e-56
COMMD8	black	0.845182	2.56468e-56
MRFAP1L1	black	0.882774	1.53711e-67
FBXO30	black	0.823331	4.33428e-51
PPAT	black	0.836919	2.99712e-54
USP1	black	0.883481	8.70658e-68
RCN2	black	0.910251	1.59666e-78
OXR1	black	0.913993	2.73543e-80
ATM	black	0.807081	1.1971e-47
GNL3	black	0.862484	4.55982e-61
ORMDL1	black	0.861307	1.00504e-60
EVI2A	black	0.844285	4.35897e-56
GTF2E1	black	0.835672	6.00669e-54
CBR4	black	0.811854	1.26498e-48
ANGEL2	black	0.921778	3.08385e-84
SEC23IP	black	0.843357	7.51691e-56
ARL8B	black	0.805975	1.99665e-47
YPEL5	black	0.818381	5.26647e-50
FEM1C	black	0.807984	7.8604e-48
TGDS	black	0.828348	3.18045e-52
ARL5A	black	0.939428	5.91851e-95
PRPF4B	black	0.806869	1.32051e-47
CBFB	black	0.839923	5.4791e-55
PNPLA8	black	0.805039	3.07196e-47
SEPHS1	black	0.864564	1.1078e-61
CSNK1G3	black	0.825527	1.39564e-51
KPNA3	black	0.809648	3.60197e-48
UBE2Q2	black	0.876066	2.82947e-65
NDFIP1	black	0.866967	2.09771e-62
AKAP11	black	0.878929	3.17321e-66
CASP3	black	0.808541	6.06099e-48
SLK	black	0.827462	5.07397e-52
FNDC3A	black	0.800938	1.9716e-46
WWP1	black	0.835661	6.04302e-54
RNF138	black	0.865286	6.74473e-62
PIGY	black	0.892102	6.24541e-71
RB1CC1	black	0.853437	1.65622e-58
RBM17	black	0.8075	9.85281e-48
PKIA	black	0.825177	1.67379e-51
CLK1	black	0.82522	1.63683e-51
SLMAP	black	0.865039	7.99122e-62
CNOT7	black	0.866453	3.00292e-62
ATP6V0A2	black	0.818791	4.29388e-50
KPNA4	black	0.832813	2.89313e-53
RRAS2	black	0.823985	3.09803e-51
GFM1	black	0.810186	2.7952e-48
RAB8B	black	0.829136	2.09436e-52
CGGBP1	black	0.885912	1.19959e-68
LANCL1	black	0.927338	2.56873e-87
BNIP2	black	0.840425	4.11053e-55
TFB2M	black	0.873799	1.53985e-64
CDC40	black	0.884846	2.87695e-68
UBE2E1	black	0.840881	3.1623e-55
SP3	black	0.810834	2.05545e-48
ZNF22	black	0.832144	4.16346e-53
ZMYM1	black	0.845943	1.63153e-56
RAP2A	black	0.873276	2.26493e-64
CAPZA2	black	0.842006	1.65152e-55
WASF2	black	-0.81384	4.87194e-49
PCNP	black	0.940297	1.45808e-95
PPP3CB	black	0.840491	3.95717e-55
SMC4	black	0.85553	4.3901e-59
TMEM126B	black	0.894291	9.00959e-72
ATP6V1G1	black	0.836653	3.47742e-54
XPO1	black	0.824128	2.87827e-51
TAX1BP1	black	0.816514	1.32415e-49
SLC38A2	black	0.802167	1.13475e-46
MIS12	black	0.817252	9.20752e-50
TMEM123	black	0.912462	1.47575e-79
FBXO11	black	0.836246	4.3634e-54
FXR1	black	0.818171	5.84387e-50
NOC3L	black	0.868192	8.87236e-63
PCMT1	black	0.89144	1.11307e-70
ARL6IP1	black	0.877575	8.98931e-66
DCP2	black	0.868957	5.15969e-63
XRN1	black	0.812539	9.1139e-49
PTBP2	black	0.870148	2.20251e-63
NUDT21	black	0.860292	1.97558e-60
ZFAND1	black	0.9024	4.6771e-75
G3BP2	black	0.884514	3.7716e-68
ALG13	black	0.823368	4.25241e-51
NAP1L1	black	0.855356	4.90627e-59
MTO1	black	0.82084	1.53779e-50
PRNP	black	0.805965	2.00632e-47
CGRRF1	black	0.878401	4.77015e-66
UBP1	black	0.858096	8.37308e-60
RDH14	black	0.894314	8.82836e-72
MATR3	black	0.939049	1.0843e-94
KBTBD8	black	0.803203	7.10031e-47
VPS36	black	0.88401	5.67969e-68
UBL3	black	0.876946	1.45195e-65
VAMP4	black	0.803271	6.88178e-47
MRPS31	black	0.862349	4.99562e-61
MTMR9	black	0.859615	3.09174e-60
SMG1	black	0.840227	4.60253e-55
MYNN	black	0.849718	1.66737e-57
TBK1	black	0.809352	4.14161e-48
PCF11	black	0.857938	9.27857e-60
DCUN1D4	black	0.866029	4.03113e-62
PPP1CC	black	0.906574	7.33241e-77
SET	black	0.804854	3.34365e-47
DENND1C	black	-0.838845	1.01204e-54
CEBPZ	black	0.890492	2.52836e-70
MTDH	black	0.80621	1.79187e-47
PDIK1L	black	0.851613	5.18214e-58
DR1	black	0.84071	3.48935e-55
INSIG2	black	0.867732	1.22649e-62
PLEKHM1	black	-0.834073	1.45213e-53
ZMPSTE24	black	0.872091	5.40227e-64
ATG5	black	0.842284	1.40573e-55
PCMTD1	black	0.840838	3.24131e-55
RAP1B	black	0.807342	1.06011e-47
CEPT1	black	0.901192	1.50482e-74
UBE2A	black	0.808967	4.96359e-48
GNPDA2	black	0.821537	1.08096e-50
SCAMP1	black	0.889099	8.32709e-70
ZNHIT3	black	0.822844	5.55896e-51
OTUD6B	black	0.85709	1.60941e-59
ZNF25	black	0.852752	2.54676e-58
VPS29	black	0.869879	2.67147e-63
HSPA14	black	0.84279	1.04714e-55
RASA1	black	0.859986	2.41952e-60
DNAJC10	black	0.85941	3.53896e-60
SMAD5	black	0.854117	1.07842e-58
ABCB10	black	0.856509	2.3424e-59
DPM1	black	0.865305	6.65561e-62
SNRK	black	0.817289	9.04429e-50
TRIM33	black	0.848581	3.33634e-57
IMPA1	black	0.806942	1.27655e-47
ACTR6	black	0.864672	1.029e-61
DNM2	black	-0.866622	2.66867e-62
ADRM1	black	-0.803532	6.11294e-47
MBNL2	black	0.849884	1.50565e-57
HIGD1A	black	0.862542	4.38558e-61
PDCD10	black	0.828533	2.88419e-52
MTHFD2	black	0.809978	3.08267e-48
CLK4	black	0.849478	1.93141e-57
ANKRD12	black	0.897851	3.52199e-73
DOCK11	black	0.842457	1.27101e-55
TBC1D4	black	0.842279	1.40959e-55
PSIP1	black	0.841396	2.35068e-55
DNAJB14	black	0.884634	3.41963e-68
PSMC6	black	0.869854	2.72062e-63
TMCO1	black	0.819103	3.67588e-50
ATP11C	black	0.819604	2.86201e-50
TMEM87A	black	0.802198	1.11857e-46
LMBR1	black	0.8148	3.06074e-49
HECTD1	black	0.823197	4.64171e-51
PRKAA1	black	0.825738	1.25097e-51
MAP4K5	black	0.838654	1.12768e-54
PPP1CB	black	0.880734	7.76167e-67
UBE2N	black	0.924374	1.20488e-85
ZBTB33	black	0.904055	9.21637e-76
MRPL3	black	0.846487	1.1788e-56
RYK	black	0.86855	6.88551e-63
RCOR3	black	0.90646	8.23201e-77
ZFR	black	0.88047	9.54539e-67
DNAJB9	black	0.869246	4.1992e-63
WBP4	black	0.810749	2.1405e-48
WASL	black	0.883278	1.02518e-67
ABCE1	black	0.925594	2.51894e-86
ZDHHC17	black	0.839979	5.30435e-55
AP1S2	black	0.878297	5.16509e-66
FBXL3	black	0.803799	5.41273e-47
RSBN1	black	0.891648	9.28715e-71
LARP7	black	0.870684	1.4988e-63
RAB10	black	0.871038	1.16068e-63
WDR12	black	0.813978	4.55832e-49
CCDC91	black	0.808671	5.70096e-48
GMFB	black	0.873141	2.50283e-64
PUM2	black	0.803353	6.63255e-47
DERL1	black	0.881543	4.09644e-67
CD47	black	0.873034	2.70754e-64
SLC35B3	black	0.82283	5.59964e-51
DDX46	black	0.816954	1.06644e-49
ANKRD49	black	0.906237	1.03288e-76
TOMM20	black	0.855677	3.99498e-59
NCK1	black	0.800018	2.97372e-46
XPR1	black	0.859077	4.40705e-60
APPBP2	black	0.811219	1.71227e-48
RABGGTB	black	0.840285	4.45403e-55
USP16	black	0.898605	1.74471e-73
VBP1	black	0.899368	8.53011e-74
PI4K2B	black	0.819593	2.87809e-50
EPS15	black	0.836072	4.8097e-54
ZNF548	black	0.82574	1.24969e-51
ACADM	black	0.923542	3.44712e-85
PTPN22	black	0.830209	1.18091e-52
DYNLT3	black	0.888976	9.24391e-70
TIA1	black	0.850519	1.01943e-57
RNF40	black	-0.810068	2.95527e-48
ZNF439	black	0.806199	1.80049e-47
PTPN11	black	0.870224	2.08628e-63
DCUN1D5	black	0.873107	2.56462e-64
PCMTD2	black	0.810559	2.34245e-48
EEF1E1	black	0.844407	4.05605e-56
CLNS1A	black	0.852687	2.65223e-58
TRAT1	black	0.870583	1.61185e-63
ICK	black	0.817349	8.78057e-50
ACBD3	black	0.90781	2.06193e-77
RNGTT	black	0.827836	4.16755e-52
ZNF302	black	0.875284	5.09203e-65
PURA	black	0.845511	2.10969e-56
CUL5	black	0.89368	1.55307e-71
TRAM1	black	0.926028	1.4354e-86
NCOA7	black	0.821277	1.23313e-50
THUMPD1	black	0.878188	5.61653e-66
BIRC2	black	0.874505	9.11826e-65
DDX1	black	0.848484	3.53944e-57
TMED7	black	0.858247	7.58694e-60
DNAJA2	black	0.824056	2.9868e-51
SMAD4	black	0.836806	3.19281e-54
STAU2	black	0.815842	1.84076e-49
SP4	black	0.843155	8.46149e-56
PPP1R2	black	0.92882	3.5281e-88
STT3B	black	0.810814	2.07527e-48
SLC4A7	black	0.908441	1.07139e-77
KLHL9	black	0.876244	2.47232e-65
ZNF700	black	0.803746	5.54676e-47
CRBN	black	0.925882	1.73559e-86
NCBP2	black	0.805518	2.46516e-47
MCEE	black	0.81462	3.33994e-49
CAB39	black	0.835273	7.4937e-54
AGGF1	black	0.865365	6.38346e-62
PRMT6	black	0.837704	1.92847e-54
UGDH	black	0.821065	1.37289e-50
SUB1	black	0.8198	2.59381e-50
CCNG1	black	0.834662	1.05007e-53
OMA1	black	0.825321	1.55332e-51
PAQR3	black	0.831592	5.61232e-53
ZNF627	black	0.886969	4.99553e-69
VCPIP1	black	0.89895	1.26387e-73
CCDC117	black	0.821684	1.00365e-50
SLC30A9	black	0.864391	1.24723e-61
ZNF721	black	0.828335	3.20275e-52
ASNSD1	black	0.90118	1.52218e-74
API5	black	0.873704	1.65222e-64
SNX4	black	0.878339	5.0023e-66
ATAD1	black	0.837909	1.71822e-54
ARL6IP5	black	0.847478	6.50359e-57
RAB4B	black	-0.813865	4.81331e-49
TFRC	black	0.818368	5.29905e-50
EIF4A2	black	0.889709	4.94947e-70
NMD3	black	0.885975	1.13866e-68
SAMD9	black	0.841383	2.36826e-55
ARL2BP	black	0.828941	2.32276e-52
ZBED5	black	0.909463	3.67696e-78
TAF7	black	0.820191	2.13198e-50
AZI2	black	0.847296	7.25547e-57
NAB1	black	0.817814	6.97558e-50
RBM15	black	0.840953	3.03349e-55
RALA	black	0.841028	2.90672e-55
SUZ12	black	0.900538	2.81413e-74
GRSF1	black	0.839566	6.71663e-55
TMED5	black	0.911869	2.81279e-79
TMEM106B	black	0.878967	3.07968e-66
ZZZ3	black	0.937386	1.47043e-93
CD69	black	0.896061	1.82432e-72
TFAM	black	0.817573	7.86041e-50
PNRC2	black	0.932537	1.99527e-90
FAM122B	black	0.89655	1.16712e-72
GPBP1	black	0.859193	4.08175e-60
ANKRD46	black	0.921142	6.70859e-84
TEF	black	-0.844192	4.60478e-56
HMGN4	black	0.84353	6.79468e-56
SCOC	black	0.852184	3.63206e-58
KLF9	black	0.874393	9.90604e-65
MAPK6	black	0.908083	1.55415e-77
ADO	black	0.894291	9.01369e-72
ARGLU1	black	0.927533	1.98438e-87
BMI1	black	0.94043	1.1735e-95
CDKN2AIP	black	0.838991	9.31484e-55
CLINT1	black	0.81989	2.47902e-50
CMPK1	black	0.864114	1.50791e-61
CRLS1	black	0.870765	1.41356e-63
DPY19L1	black	0.836854	3.107e-54
EFR3A	black	0.867918	1.07622e-62
EIF3E	black	0.808949	5.00551e-48
EIF3J	black	0.842405	1.30997e-55
ENOPH1	black	0.872561	3.83157e-64
FAM117B	black	0.850251	1.20219e-57
FAM160B1	black	0.826055	1.06051e-51
FOXN2	black	0.885374	1.86698e-68
GPR183	black	0.856461	2.41465e-59
HELQ	black	0.86374	1.94572e-61
HLTF	black	0.866751	2.44005e-62
HNRNPA0	black	0.817107	9.8938e-50
IP6K1	black	-0.81091	1.98297e-48
2022-03-07	black	0.87186	6.39315e-64
N4BP2L1	black	0.835536	6.4774e-54
N4BP2L2	black	0.80294	7.99714e-47
NSMCE4A	black	0.810748	2.14134e-48
PDE12	black	0.808363	6.58652e-48
PDS5B	black	0.862123	5.81372e-61
PWWP2A	black	0.829965	1.34596e-52
RALGAPA1	black	0.856111	3.02512e-59
RNF219	black	0.868881	5.4437e-63
RPL15	black	0.903498	1.59722e-75
RSL24D1	black	0.825538	1.38783e-51
SERBP1	black	0.862573	4.29343e-61
SLC25A46	black	0.873272	2.27196e-64
TC2N	black	0.854442	8.77804e-59
TMEM135	black	0.814765	3.11238e-49
TMEM181	black	0.857856	9.7922e-60
TMEM209	black	0.90969	2.89268e-78
TMX1	black	0.90448	6.04238e-76
TMX3	black	0.886718	6.15517e-69
TSEN15	black	0.815153	2.57693e-49
UBA6	black	0.806565	1.52028e-47
USO1	black	0.879803	1.60929e-66
VAMP7	black	0.882409	2.05846e-67
VEZF1	black	0.804175	4.56154e-47
ZNF518A	black	0.872106	5.34248e-64
ZNF800	black	0.926385	9.00481e-87
ZRANB2	black	0.901393	1.24059e-74
C1orf52	black	0.86423	1.39293e-61
DRAM2	black	0.86359	2.15492e-61
SRSF7	black	0.923788	2.52994e-85
ERLEC1	black	0.894028	1.13955e-71
RWDD4	black	0.835346	7.19448e-54
SREK1	black	0.812715	8.37891e-49
C5orf15	black	0.820588	1.74617e-50
C6orf62	black	0.829561	1.66941e-52
SRSF3	black	0.858421	6.77012e-60
THEMIS	black	0.856784	1.96105e-59
PEX2	black	0.83306	2.52904e-53
C12orf29	black	0.892211	5.68096e-71
LPAR6	black	0.830049	1.28666e-52
C14orf28	black	0.804065	4.79663e-47
C18orf25	black	0.833312	2.20346e-53
ZNF816	black	0.836586	3.60972e-54
LTN1	black	0.86496	8.44222e-62
VMA21	black	0.875416	4.61245e-65
PAXBP1	black	0.854233	1.00209e-58
MOB4	black	0.827047	6.3109e-52
TMEM243	black	0.883339	9.75942e-68
CCP110	black	0.822341	7.18734e-51
MIS18BP1	black	0.871428	8.74528e-64
URI1	black	0.876863	1.54708e-65
DESI2	black	0.853893	1.24213e-58
MICU2	black	0.843553	6.70274e-56
AP5M1	black	0.908559	9.47487e-78
TRMT13	black	0.916863	1.06354e-81
TMEM230	black	0.882195	2.44118e-67
CMTR2	black	0.876305	2.36208e-65
TMEM245	black	0.80024	2.69388e-46
GSKIP	black	0.881298	4.97557e-67
FOPNL	black	0.871319	9.47093e-64
FAM214A	black	0.820253	2.06636e-50
COA5	black	0.839991	5.26942e-55
ZBTB21	black	0.850947	7.82781e-58
KLHL42	black	0.807231	1.11624e-47
ARL14EP	black	0.825929	1.13233e-51
LINC00938	black	0.892141	6.03659e-71
MSANTD4	black	0.901376	1.25995e-74
IGIP	black	0.831458	6.03537e-53
STK26	black	0.842103	1.56107e-55
BZW1P2	black	0.825787	1.21926e-51
SRP9P1	black	0.882031	2.78189e-67
GON7	black	0.80971	3.49915e-48
PPP4R3B	black	0.903481	1.62482e-75
SELENOT	black	0.856008	3.23094e-59
THAP12	black	0.94732	7.6245e-101
WAPL	black	0.83328	2.24274e-53
CIAO2A	black	0.82898	2.27469e-52
DIPK2A	black	0.849854	1.53421e-57
DMAC1	black	0.816855	1.12009e-49
MINDY3	black	0.856672	2.10775e-59
MTREX	black	0.843859	5.60122e-56
NUS1P1	black	0.923502	3.62373e-85
RADX	black	0.844378	4.12537e-56
RETREG1	black	0.870056	2.35422e-63
RO60	black	0.817337	8.83018e-50
TENT2	black	0.855617	4.15229e-59
ZUP1	black	0.837667	1.96936e-54

## Sheet: 0.4-0.5模块
Gene-0.5	Gene-0.4
MTX2	NIP7
BMPR2	MTX2
SLC35A1	BMPR2
STAG1	SLC35A1
GLMN	STAG1
PAPOLA	GLMN
RBM12	PAPOLA
COG6	RBM12
UBE3A	COG6
STAG2	UBE3A
DEK	STAG2
THAP1	DEK
LEPROTL1	THAP1
RPS6KB1	LEPROTL1
CRYZ	RPS6KB1
SSR1	AASDHPPT
GRPEL2	CRYZ
RPL17	SSR1
AZIN1	GRPEL2
MBNL1	AZIN1
SIRT1	MBNL1
PIGA	SIRT1
KTN1	PIGA
CHMP5	KTN1
ZCCHC7	CHMP5
HSP90AA1	ZCCHC7
FUBP3	UFM1
FAM3C	HSP90AA1
NIF3L1	FUBP3
MAP3K7	FAM3C
REEP5	NIF3L1
PREPL	MAP3K7
RIF1	REEP5
ZMYND11	PREPL
CYP4V2	RIF1
PRPF38B	ZMYND11
VPS26A	CYP4V2
DHX15	PRPF38B
BTF3L4	VPS26A
ITGB1	DHX15
USP38	CEP135
ZC3H15	BTF3L4
MARK2	ITGB1
DHX36	USP38
CCDC14	ZC3H15
BTAF1	MARK2
CLDND1	DHX36
EBAG9	CCDC14
CCNC	BTAF1
ASF1A	ST13
SNX14	CLDND1
MALT1	EBAG9
BCLAF1	CCNC
LEMD3	ASF1A
SRP9	SNX14
WDFY1	MALT1
CHM	BCLAF1
LZTFL1	LEMD3
OGT	SRP9
TBC1D15	WDFY1
SLC35A3	CHM
MTX3	OGT
FAM76B	TBC1D15
UTP14C	SLC35A3
COMMD8	MTX3
MRFAP1L1	FAM76B
FBXO30	UTP14C
PPAT	COMMD8
USP1	MRFAP1L1
RCN2	FBXO30
OXR1	PPAT
ATM	USP1
GNL3	RCN2
ORMDL1	OXR1
EVI2A	ATM
GTF2E1	GNL3
CBR4	ORMDL1
ANGEL2	EVI2A
SEC23IP	GTF2E1
ARL8B	CBR4
YPEL5	ANGEL2
FEM1C	SEC23IP
TGDS	ARL8B
ARL5A	YPEL5
PRPF4B	FEM1C
CBFB	TGDS
PNPLA8	ARL5A
SEPHS1	PRPF4B
CSNK1G3	CBFB
KPNA3	PNPLA8
UBE2Q2	SEPHS1
NDFIP1	CSNK1G3
AKAP11	KPNA3
CASP3	UBE2Q2
SLK	NDFIP1
FNDC3A	AKAP11
WWP1	CASP3
RNF138	SLK
PIGY	FNDC3A
RB1CC1	WWP1
RBM17	RNF138
PKIA	PIGY
CLK1	RB1CC1
SLMAP	RBM17
CNOT7	PKIA
ATP6V0A2	CLK1
KPNA4	SLMAP
RRAS2	CNOT7
GFM1	ATP6V0A2
RAB8B	KPNA4
CGGBP1	RRAS2
LANCL1	GFM1
BNIP2	RAB8B
TFB2M	CGGBP1
CDC40	LANCL1
UBE2E1	BNIP2
SP3	TFB2M
ZNF22	CDC40
ZMYM1	UBE2E1
RAP2A	SP3
CAPZA2	ZNF22
WASF2	ZMYM1
PCNP	RAP2A
PPP3CB	CAPZA2
SMC4	WASF2
TMEM126B	PCNP
ATP6V1G1	PPP3CB
XPO1	SMC4
TAX1BP1	TMEM126B
SLC38A2	ATP6V1G1
MIS12	XPO1
TMEM123	TAX1BP1
FBXO11	SLC38A2
FXR1	MIS12
NOC3L	TMEM123
PCMT1	FBXO11
ARL6IP1	NR1H2
DCP2	FXR1
XRN1	NOC3L
PTBP2	PCMT1
NUDT21	ARL6IP1
ZFAND1	DCP2
G3BP2	XRN1
ALG13	PTBP2
NAP1L1	NUDT21
MTO1	ZFAND1
PRNP	G3BP2
CGRRF1	ALG13
UBP1	NAP1L1
RDH14	MTO1
MATR3	PRNP
KBTBD8	CGRRF1
VPS36	UBP1
UBL3	RDH14
VAMP4	MATR3
MRPS31	KBTBD8
MTMR9	VPS36
SMG1	UBL3
MYNN	VAMP4
TBK1	MRPS31
PCF11	MTMR9
DCUN1D4	SMG1
PPP1CC	MYNN
SET	TBK1
DENND1C	PCF11
CEBPZ	DCUN1D4
MTDH	PPP1CC
PDIK1L	SET
DR1	DENND1C
INSIG2	CEBPZ
PLEKHM1	MTDH
ZMPSTE24	PDIK1L
ATG5	DR1
PCMTD1	INSIG2
RAP1B	PLEKHM1
CEPT1	ZMPSTE24
UBE2A	ATG5
GNPDA2	PCMTD1
SCAMP1	ITGA4
ZNHIT3	RAP1B
OTUD6B	CEPT1
ZNF25	UBE2A
VPS29	GNPDA2
HSPA14	SCAMP1
RASA1	ZNHIT3
DNAJC10	OTUD6B
SMAD5	ZNF25
ABCB10	VPS29
DPM1	HSPA14
SNRK	RASA1
TRIM33	DNAJC10
IMPA1	SMAD5
ACTR6	ABCB10
DNM2	DPM1
ADRM1	SNRK
MBNL2	TRIM33
HIGD1A	IMPA1
PDCD10	ACTR6
MTHFD2	DNM2
CLK4	ADRM1
ANKRD12	MBNL2
DOCK11	HIGD1A
TBC1D4	PDCD10
PSIP1	MTHFD2
DNAJB14	CLK4
PSMC6	ANKRD12
TMCO1	DOCK11
ATP11C	TBC1D4
TMEM87A	PSIP1
LMBR1	DNAJB14
HECTD1	ABI1
PRKAA1	PSMC6
MAP4K5	TMCO1
PPP1CB	ATP11C
UBE2N	TMEM87A
ZBTB33	LMBR1
MRPL3	MON2
RYK	HECTD1
RCOR3	PRKAA1
ZFR	MAP4K5
DNAJB9	PPP1CB
WBP4	UBE2N
WASL	TMEM41B
ABCE1	ZBTB33
ZDHHC17	MRPL3
AP1S2	RYK
FBXL3	RCOR3
RSBN1	ZFR
LARP7	DNAJB9
RAB10	WBP4
WDR12	WASL
CCDC91	ABCE1
GMFB	ZDHHC17
PUM2	AP1S2
DERL1	FBXL3
CD47	RSBN1
SLC35B3	LARP7
DDX46	RAB10
ANKRD49	WDR12
TOMM20	CCDC91
NCK1	GMFB
XPR1	PUM2
APPBP2	DERL1
RABGGTB	CD47
USP16	SLC35B3
VBP1	DDX46
PI4K2B	ANKRD49
EPS15	TOMM20
ZNF548	NCK1
ACADM	XPR1
PTPN22	APPBP2
DYNLT3	RABGGTB
TIA1	USP16
RNF40	VBP1
ZNF439	PI4K2B
PTPN11	EPS15
DCUN1D5	ZNF548
PCMTD2	ACADM
EEF1E1	PTPN22
CLNS1A	DYNLT3
TRAT1	TIA1
ICK	RNF40
ACBD3	ZNF439
RNGTT	PTPN11
ZNF302	DCUN1D5
PURA	PCMTD2
CUL5	EEF1E1
TRAM1	CRY1
NCOA7	CLNS1A
THUMPD1	TRAT1
BIRC2	ICK
DDX1	ACBD3
TMED7	RNGTT
DNAJA2	ZNF302
SMAD4	PURA
STAU2	CUL5
SP4	TRAM1
PPP1R2	NCOA7
STT3B	THUMPD1
SLC4A7	BIRC2
KLHL9	DDX1
ZNF700	TMED7
CRBN	DNAJA2
NCBP2	SMAD4
MCEE	STAU2
CAB39	SP4
AGGF1	PPP1R2
PRMT6	STT3B
UGDH	SLC4A7
SUB1	KLHL9
CCNG1	ZNF700
OMA1	CRBN
PAQR3	NCBP2
ZNF627	MCEE
VCPIP1	CAB39
CCDC117	AGGF1
SLC30A9	PRMT6
ZNF721	UGDH
ASNSD1	SUB1
API5	CCNG1
SNX4	OMA1
ATAD1	PAQR3
ARL6IP5	ZNF627
RAB4B	VCPIP1
TFRC	CCDC117
EIF4A2	SLC30A9
NMD3	ZNF721
SAMD9	ASNSD1
ARL2BP	ICOS
ZBED5	API5
TAF7	SNX4
AZI2	ATAD1
NAB1	ARL6IP5
RBM15	RAB4B
RALA	TFRC
SUZ12	EIF4A2
GRSF1	NMD3
TMED5	SAMD9
TMEM106B	ARL2BP
ZZZ3	RAB1B
CD69	ZBED5
TFAM	TAF7
PNRC2	AZI2
FAM122B	NAB1
GPBP1	RBM15
ANKRD46	RALA
TEF	SUZ12
HMGN4	GRSF1
SCOC	TMED5
KLF9	TMEM106B
MAPK6	ZZZ3
ADO	CD69
ARGLU1	TFAM
BMI1	PNRC2
CDKN2AIP	FAM122B
CLINT1	GPBP1
CMPK1	ANKRD46
CRLS1	TEF
DPY19L1	HMGN4
EFR3A	SCOC
EIF3E	KLF9
EIF3J	MAPK6
ENOPH1	ADO
FAM117B	ARGLU1
FAM160B1	BMI1
FOXN2	CDKN2AIP
GPR183	CLINT1
HELQ	CMPK1
HLTF	CRLS1
HNRNPA0	DPY19L1
IP6K1	EFR3A
2022-03-07	EIF3J
N4BP2L1	ENOPH1
N4BP2L2	FAM117B
NSMCE4A	FAM160B1
PDE12	FOXN2
PDS5B	GPR183
PWWP2A	HELQ
RALGAPA1	HLTF
RNF219	HNRNPA0
RPL15	IKZF5
RSL24D1	2022-03-07
SERBP1	N4BP2L1
SLC25A46	N4BP2L2
TC2N	PDE12
TMEM135	PDS5B
TMEM181	PWWP2A
TMEM209	RALGAPA1
TMX1	RNF219
TMX3	RPL15
TSEN15	RSL24D1
UBA6	SERBP1
USO1	SLC25A46
VAMP7	TC2N
VEZF1	TMEM135
ZNF518A	TMEM181
ZNF800	TMEM209
ZRANB2	TMX1
C1orf52	TMX3
DRAM2	TSEN15
SRSF7	UBA6
ERLEC1	USO1
RWDD4	VAMP7
SREK1	VEZF1
C5orf15	ZNF518A
C6orf62	ZNF800
SRSF3	ZRANB2
THEMIS	C1orf52
PEX2	DRAM2
C12orf29	SRSF7
LPAR6	ERLEC1
C14orf28	RWDD4
C18orf25	SREK1
ZNF816	C5orf15
LTN1	C6orf62
VMA21	SRSF3
PAXBP1	THEMIS
MOB4	PEX2
TMEM243	C12orf29
CCP110	LPAR6
MIS18BP1	C14orf28
URI1	SRSF2
DESI2	TRAPPC8
MICU2	C18orf25
AP5M1	ZNF816
TRMT13	LTN1
TMEM230	VMA21
CMTR2	PAXBP1
TMEM245	MOB4
GSKIP	TMEM243
FOPNL	CCP110
FAM214A	MIS18BP1
COA5	URI1
ZBTB21	DESI2
KLHL42	MICU2
ARL14EP	SPTSSA
LINC00938	C2CD5
MSANTD4	AP5M1
IGIP	TRMT13
STK26	TMEM230
BZW1P2	CMTR2
SRP9P1	GSKIP
GON7	FOPNL
PPP4R3B	FAM214A
SELENOT	COA5
THAP12	ZBTB21
WAPL	KLHL42
CIAO2A	ARL14EP
DIPK2A	LINC00938
DMAC1	MSANTD4
MINDY3	IGIP
MTREX	STK26
NUS1P1	BZW1P2
RADX	SRP9P1
RETREG1	PCNX4
RO60	PPP4R3B
TENT2	SELENOT
ZUP1	THAP12
	WAPL
	CIAO2A
	DIPK2A
	DMAC1
	MINDY3
	MTREX
	NUS1P1
	RADX
	RETREG1
	RO60
	SEPTIN2
	TENT2
	ZUP1
