# Supplementary material for: Identification of Immune-Linked Hub Genes and Diagnostic Model Construction in Schizophrenia
Source: J Mol Neurosci. 2023 Aug 8;73(7-8):635–48. doi: 10.1007/s12031-023-02138-7 (PMC10517044; doi:10.1007/s12031-023-02138-7)
Supplement: Supplementary file 3 — Supplementary file3 (XLSX 23 KB) [file 12031_2023_2138_MOESM3_ESM.xlsx]

## Sheet: Sheet1
WGCNA-black module AND Immune cell linken genes
IL23A
ZCRB1
SIGLEC7
SIGLEC5
TAL1
IL5RA
SNURF
PRSS23
FUT4
TPK1
HCP5
CYBB
CD83
ITGB1
HNMT
CFL1
NOL11
GPR137B
GATA3
OGT
FBXO30
BIRC3
EMP1
F12
CCDC65
MS4A1
ATM
C1GALT1C1
FST
CD300LB
KLRC1
CASP3
MARCO
USP9Y
KIR2DS5
FCRL2
GRIN1
FOSB
S100A8
GATM
DYRK2
AKNA
ADCY9
ADAM28
ALOX15
ENC1
ARL1
CSE1L
AHNAK
ALCAM
KIR2DL1
FGF18
TLR9
PTRH2
FUCA1
FZD2
TMED2
DBNL
IL3RA
ABCB1
CD151
ITGA4
ITK
LAMC1
CRTC2
ADRM1
HIGD1A
GZMA
CSF1R
THUMPD2
SELP
CDC7
DARS
SIGLEC8
UQCRB
UPK3A
DDX55
FES
KIR3DL1
CAMTA1
GEMIN6
ASGR2
KIR2DL3
CLTB
CD47
SLC35B3
RPS24
ACADM
RGS1
ALDH3A2
TRAT1
FASLG
CYLD
HLA-DMB
KLRF1
CD63
SMAD4
RAB38
GLUD1
KNTC1
CCL23
CD68
MDH1
GPR65
CAPG
CTSZ
PTGER2
CD69
MARCKSL1
BZW2
STAT5A
AHCYL2
BMI1
CCDC88A
CFP
CLECL1
FCER1A
FCRLA
FERMT3
GPR183
IKZF1
RDX
STX4
KDM4C
C5orf15
NAA16
