# Supplementary material for: Identification of Immune-Linked Hub Genes and Diagnostic Model Construction in Schizophrenia
Source: J Mol Neurosci. 2023 Aug 8;73(7-8):635–48. doi: 10.1007/s12031-023-02138-7 (PMC10517044; doi:10.1007/s12031-023-02138-7)
Supplement: Supplementary file 4 — Supplementary file4 (TXT 1 KB) [file 12031_2023_2138_MOESM4_ESM.txt]

Tag	exp(coef)	Pr(>|z|)	lower .95	upper .95	coef
GATA3	0.409179251074353	0.210690141608471	0.100975773664433	1.65809731813664	-0.893601952264668
S100A8	1.45056276701977	0.0636907741427327	0.979035988410829	2.14918794198716	0.371951596321311
AKNA	0.486643017120015	0.0989031252568075	0.206873631885974	1.14476370890131	-0.720224449087512
AHNAK	0.176822196124883	0.0203282035420456	0.0409176780650413	0.764121781121774	-1.73261059296576
PTRH2	1.6847119773035	0.520808090098638	0.342825148453292	8.2790147084457	0.521594615842519
FUCA1	1.72997723603925	0.0845326931814123	0.928050774001701	3.22484644273193	0.548108250064301
ADRM1	0.187931332136755	0.0112795209386995	0.0515755292711528	0.684785713259748	-1.67167863746562
ASGR2	4.13180436764733	0.00217457578272943	1.66792577952428	10.2353519215817	1.41871420445585
AHCYL2	0.499294508928566	0.320626982489812	0.126788946535953	1.96622034851852	-0.694559159075469
